# Supplementary material for: Self-Healable PEDOT:PSS-PVA Nanocomposite Hydrogel Strain Sensor for Human Motion Monitoring
Source: Nanomaterials (Basel). 2023 Aug 31;13(17):2465. doi: 10.3390/nano13172465 (PMC10489763; doi:10.3390/nano13172465)
Supplement: Supplementary file 1 [file nanomaterials-13-02465-s001.zip]

Archive with 1 entries (1 files):
- nanomaterials-2535614-supplementary.pdf
